# Supplementary material for: On the association of common and rare genetic variation influencing body mass index: a combined SNP and CNV analysis
Source: BMC Genomics. 2014 May 14;15(1):368. doi: 10.1186/1471-2164-15-368 (PMC4035084; doi:10.1186/1471-2164-15-368)
Supplement: Supplementary file 1 — Additional file 1: Table S1: Association results of 32 BMI SNPs. (XLS 76 KB) [file 12864_2013_6065_MOESM1_ESM.xls]

## Sheet: Table_freq_sig
Supplemental Table 1: Association results of 32 BMI SNPs
META-ANALYSIS Speliotes et al. 2010										SAGE SAMPLE
SNP_meta	Chr	Position	effect_allele	other_allele	Freq_meta	Beta_meta	SE_meta	Explained Variance (%)	P_meta	Frq_EA	Beta_EA	SE_EA	T_EA	P_EA	BONF_EA	EMP_EA	Frq_AA	Beta_AA	SE_AA	T_AA	P_AA	BONF_AA	EMP_AA	Beta_meta_EA_AA	P_meta_EA_AA	Explained Variance (%)	Q	I2	Power SAGE	Nearest Gene
rs2815752	1	72812440	A	G	0.61	0.13	0.02	0.04	1.61 × 10-22	0.6279	0.06237	0.02313	2.696	0.007079	0.2265	0.006699	0.546	0.02144	0.04364	0.4913	0.6234	1	0.6203	0.0534	0.008985	0.24	0.4073	0	0.163	NEGR1
rs1514175	1	74991644	A	G	0.43	0.07	0.02	0.02	8.16 × 10-14	0.4236	0.0436	0.02305	1.892	0.05867	1	0.05829	0.6522	-0.008891	0.04347	-0.2045	0.838	1	0.8361	0.0321	0.1152	0.009	0.2861	12.14	0.105	TNNI3K
rs1555543	1	96944797	C	A	0.59	0.06	0.02	0.01	3.68 × 10-10	0.5916	-0.007125	0.0231	-0.3085	0.7578	1	0.7539	0.4343	0.03694	0.04362	0.8468	0.3975	1	0.4009	0.0025	0.9015	0.006	0.372	0	0.077	PTBP2
rs543874	1	177889480	G	A	0.19	0.22	0.03	0.07	3.56 × 10-23	0.196	0.05211	0.02306	2.26	0.02394	0.766	0.0252	0.2666	0.112	0.04314	2.595	0.009736	0.3115	0.008899	0.0654	0.001296	0.455	0.2208	33.29	0.25	SEC16B
rs2867125	2	622827	C	T	0.83	0.31	0.03	0.15	2.77 × 10-49	0.838	0.03363	0.02306	1.458	0.1449	1	0.1468	0.8811	0.07715	0.04336	1.779	0.07581	1	0.07629	0.0432	0.03375	0.171	0.3755	0	0.467	TMEM18
rs713586	2	25158008	C	T	0.47	0.14	0.02	0.06	6.17 × 10-22	0.4747	0.03199	0.02305	1.388	0.1654	1	0.1695	0.8448	-0.02796	0.04429	-0.6313	0.5282	1	0.5265	0.0192	0.3474	0.049	0.2299	30.64	0.221	RBJ
rs887912	2	59302877	T	C	0.29	0.1	0.02	0.03	1.79 × 10-12	0.296	0.03354	0.02304	1.456	0.1456	1	0.1429	0.09074	0.04698	0.04417	1.064	0.288	1	0.2828	0.0364	0.07465	0.114	0.7873	0	0.134	FANCL
rs2890652	2	142959931	C	T	0.18	0.09	0.03	0.02	1.35 × 10-10	0.1636	0.03994	0.02311	1.728	0.08418	1	0.08329	0.3182	0.01156	0.04494	0.2572	0.7971	1	0.7912	0.034	0.09801	0.13	0.5744	0	0.105	LRP1B
rs13078807	3	85884150	G	A	0.2	0.1	0.02	0.02	3.94 × 10-11	0.2072	0.009874	0.02314	0.4267	0.6696	1	0.6744	0.05678	-0.04013	0.04396	-0.913	0.3617	1	0.3601	-0.001	0.962	<0.001	0.3141	1.3	0.105	CADM2
rs9816226	3	185834499	T	A	0.82	0.14	0.03	0.03	1.69 × 10-18	0.8194	0.06041	0.02305	2.62	0.008854	0.2833	0.007399	0.8168	0.02898	0.04403	0.6581	0.5108	1	0.5051	0.0536	0.00861	0.226	0.5271	0	0.134	ETV5
rs10938397	4	45182527	G	A	0.43	0.18	0.02	0.08	3.78 × 10-31	0.4441	0.05273	0.02304	2.289	0.02221	0.7109	0.0207	0.23	0.01205	0.0439	0.2745	0.7839	1	0.7887	0.0439	0.03124	0.17	0.4119	0	0.278	GNPDA2
rs13107325	4	103188709	T	C	0.07	0.19	0.04	0.03	1.50 × 10-13	0.06899	0.03607	0.02303	1.566	0.1175	1	0.1166	0.01641	0.09179	0.04348	2.111	0.03527	1	0.0362	0.0483	0.01768	0.153	0.2574	22.03	0.134	SLC39A8
rs2112347	5	75015242	T	G	0.63	0.1	0.02	0.02	2.17 × 10-13	0.6314	-0.01025	0.02313	-0.4433	0.6576	1	0.6513	0.4848	0.06379	0.04393	1.452	0.1471	1	0.1512	0.0058	0.7761	0.003	0.1359	55.04	0.105	FLJ35779
rs4836133	5	124332103	A	C	0.48	0.07	0.02	0.01	1.97 × 10-9	0.5345	0.02176	0.02314	0.9405	0.3471	1	0.3414	0.8162	0.05063	0.04383	1.155	0.2486	1	0.2433	0.0281	0.1704	0.044	0.5602	0	0.077	ZNF608
rs206936	6	34302869	G	A	0.21	0.06	0.02	0.01	3.02 × 10-8	0.1977	0.01323	0.02314	0.5717	0.5676	1	0.5644	0.5314	-0.07522	0.04348	-1.73	0.08423	1	0.08339	-0.0063	0.758	0.016	0.0725	68.99	0.077	NUDT3
rs987237	6	50803050	G	A	0.18	0.13	0.03	0.03	2.90 × 10-20	0.1807	-0.01265	0.02304	-0.5489	0.5832	1	0.5805	0.09517	0.0822	0.04374	1.879	0.06078	1	0.06069	0.008	0.6965	0.004	0.055	72.83	0.134	TFAP2B
rs10968576	9	28414339	G	A	0.31	0.11	0.02	0.02	2.65 × 10-13	0.3097	-0.008176	0.0231	-0.3539	0.7235	1	0.7265	0.1582	0.08152	0.04325	1.885	0.06001	1	0.05739	0.0117	0.5648	0.008	0.0674	70.12	0.105	LRRN6C
rs4929949	11	8604593	C	T	0.52	0.06	0.02	0.01	2.80 × 10-9	0.5151	0.04347	0.02309	1.883	0.05987	1	0.06019	0.4119	0.0465	0.04376	1.062	0.2885	1	0.2844	0.0441	0.0307	0.193	0.9512	0	0.077	RPL27A
rs10767664	11	27725986	A	T	0.78	0.19	0.03	0.07	4.69 × 10-26	0.7958	0.07546	0.02302	3.278	0.001065	0.03407	0.0014	0.9496	0.01173	0.04369	0.2685	0.7884	1	0.7821	0.0616	0.002484	0.386	0.1969	39.95	0.25	BDNF
rs3817334	11	47650993	T	C	0.41	0.06	0.02	0.01	1.59 × 10-12	0.4044	0.005229	0.02305	0.2268	0.8206	1	0.8159	0.2697	-0.08699	0.04336	-2.006	0.04541	1	0.0495	-0.0151	0.4585	0.012	0.0604	71.65	0.077	MTCH2
rs7138803	12	50247468	A	G	0.38	0.12	0.02	0.04	1.82 × 10-17	0.3755	0.026	0.02307	1.127	0.2599	1	0.2579	0.1717	0.005124	0.04347	0.1179	0.9062	1	0.9067	0.0214	0.2934	0.038	0.6714	0	0.163	FAIM2
rs4771122	13	28020180	G	A	0.24	0.09	0.03	0.02	9.48 × 10-10	0.2199	-0.01986	0.02363	-0.8407	0.4006	1	0.3985	0.218	-0.06261	0.04522	-1.385	0.1669	1	0.1728	-0.029	0.1657	0.023	0.4021	0	0.105	MTIF3
rs11847697	14	30515112	T	C	0.04	0.17	0.05	0.01	5.76 × 10-11	0.04168	0.0158	0.0232	0.6812	0.4959	1	0.5004	0.3416	-0.02191	0.04549	-0.4818	0.6302	1	0.6307	0.008	0.6981	0.002	0.4602	0	0.077	PRKD1
rs10150332	14	79936964	C	T	0.21	0.13	0.03	0.02	2.75 × 10-11	0.2076	0.01337	0.02306	0.5798	0.5621	1	0.5651	0.3963	-0.04297	0.04382	-0.9806	0.3273	1	0.3256	0.0012	0.955	<0.001	0.2552	22.75	0.105	NRXN3
rs2241423	15	68086838	G	A	0.78	0.13	0.02	0.03	1.19 × 10-18	0.7679	0.004459	0.02311	0.1929	0.8471	1	0.8489	0.6293	0.01525	0.04355	0.3501	0.7264	1	0.7218	0.0068	0.7379	0.001	0.8267	0	0.134	MAP2K5
rs12444979	16	19933600	C	T	0.87	0.17	0.03	0.04	2.91 × 10-21	0.8573	0.06507	0.02305	2.823	0.004809	0.1539	0.0049	0.9205	-0.01817	0.04376	-0.4152	0.6782	1	0.676	0.047	0.02121	0.232	0.0924	64.7	0.163	GPRC5B
rs7359397	16	28885659	T	C	0.4	0.15	0.02	0.05	1.88 × 10-20	0.3819	0.03047	0.02311	1.318	0.1876	1	0.1881	0.05925	0.03474	0.0448	0.7755	0.4384	1	0.4409	0.0314	0.1267	0.082	0.9325	0	0.192	SH2B1
rs1558902	16	53803574	A	T	0.42	0.39	0.02	0.34	4.8 × 10-120	0.4196	0.08628	0.02299	3.753	0.0001804	0.005774	0.0003	0.09652	0.06707	0.04387	1.529	0.127	1	0.1297	0.0821	5.489e-05	0.579	0.6981	0	0.807	FTO
rs571312	18	57839769	A	C	0.24	0.23	0.03	0.1	6.43 × 10-42	0.2363	0.03883	0.02304	1.686	0.09202	1	0.08899	0.3479	-0.0444	0.04352	-1.02	0.3082	1	0.3084	0.0206	0.3115	0.032	0.091	65	0.335	MC4R
rs29941	19	34309532	G	A	0.67	0.06	0.02	<0.01	3.01 × 10-9	0.6788	0.02221	0.0231	0.9613	0.3365	1	0.3419	0.8277	0.05782	0.04425	1.307	0.1919	1	0.1911	0.0298	0.1451	0.076	0.4756	0	0.053	KCTD15
rs2287019	19	46202172	C	T	0.8	0.15	0.03	0.04	1.88 × 10-16	0.8121	0.06429	0.02307	2.787	0.005374	0.172	0.005599	0.8857	0.06299	0.04375	1.44	0.1506	1	0.151	0.064	0.001709	0.317	0.979	0	0.163	QPCTL
rs3810291	19	47569003	A	G	0.67	0.09	0.02	0.02	1.64 × 10-12	0.674	0.01742	0.02315	0.7526	0.4518	1	0.4564	0.1789	-0.0134	0.0442	-0.3032	0.7619	1	0.7705	0.0108	0.5989	0.015	0.5368	0	0.105	TMEM160
Note: BMI = body mass index, SNP = single nucleotide polymorphism, SAGE = Study of Addiction Genes and Environment, EA = European-American SAGE participants, AA = African-American SAGE participants, SNP_meta = SNP reported in large meta-analysis by Speliotes et al. 2010,
effect_allele = BMI increasing allele, Freq_meta = frequency of effect allele reported in large meta-analysis by Spelioted et al., Beta_meta = regression coefficient reported for effect allele in Speliotes et al., Frq = frequency of BMI effect allele, SE = standard error, T = student's t-statistic,
Bonf = Bonferonni corrected p-value for 32 tests, EMP = empirical p-value derived from 10,000 permutations, Beta_meta_EA_AA = regression coefficient for meta-analysis of EA and AA SAGE participants
Q = p-value for Cochrane's Q statistic, I2 = heterogeneity index, Power = post-hoc power calcualtions for the SAGE sample derived from risk variant frequency, effect size and % variance accounted for as reported in Speliotes et al. 2010

## Sheet: proxy_SNPs
Supplemental Table 1b: Proxy SNP LD information by ancestry
CHR	SNP_meta	SNP_proxy	A1_effect	A2	Dist_proxy	SAGE_EA_frq	SAGE_AA_frq	EUR_frq_1KGP	CEU_frq_1KGP	AFR_frq_1KGP	YRI_frq_1KGP	ASW_frq_1KGP	Rsqu_EUR_1KGP	D'_EUR_1KGP	Rsqu_CEU_1KGP	D'_CEU_1KGP	Rsqu_AFR_1KGP	D'_AFR_1KGP	Rsqu_YRI_1KGP	D'_YRI_1KGP	Rsqu_ASW_1KGP	D'_ASW_1KGP	Nearest Gene
1	rs1555543	rs11165643	T	C	20700	0.5916	0.4343	0.5805	0.5588	0.124	0.07955	0.2295	0.962	0.984	0.953	1	0.308	1	0.218	1	0.429	1	PTBP2
2	rs2890652	rs2121279	T	C	83354	0.1636	0.3182	0.1346	0.1235	0.01626	0.01136	0.04098	0.709	0.94	0.609	0.884	0.003	0.34	0.007	1	0.073	1	LRP1B
2	rs713586	rs713587	T	C	273	0.4747	0.8448	0.4604	0.4882	0.8943	0.93182	0.7787	0.995	1	1	1	0.957	1	1	1	0.953	1	RBJ
2	rs887912	rs759250	T	C	26276	0.296	0.09074	0.2678	0.2588	0.04268	0.04545	0.03	0.993	1	1	1	0.663	1	0.714	1	0.744	1	FANCL
3	rs9816226	rs7647305	C	T	209	0.8194	0.8168	0.7823	0.7588	0.565	0.6023	0.5984	0.85	1	0.73	1	0.317	0.955	0.417	1	0.384	1	ETV5
4	rs10938397	rs12641981	T	C	2644	0.4441	0.23	0.4182	0.4353	0.2134	0.2102	0.1885	1	1	1	1	0.976	1	1	1	1	1	GNPDA2
5	rs2112347	rs40060	T	C	47856	0.6314	0.4848	0.624	0.6412	0.5305	0.4943	0.5492	0.879	0.954	0.95	1	0.719	0.916	0.748	0.947	0.663	0.884	FLJ35779
5	rs4836133	rs6864049	G	A	1581	0.5345	0.8162	0.5343	0.5176	0.8679	0.8977	0.8525	0.979	0.995	1	1	0.814	0.91	0.827	0.937	0.938	1	ZNF608
11	rs10767664	rs7103411	T	C	25861	0.7958	0.9496	0.7639	0.7412	0.93089	0.9375	0.90984	0.986	1	1	1	0.793	0.904	0.587	0.802	0.901	1	BDNF
11	rs4929949	rs9300092	G	A	14101	0.5151	0.4119	0.5013	0.5765	0.3618	0.4261	0.3607	1	1	1	1	0.983	1	1	1	0.932	1	RPL27A
13	rs4771122	rs1475221	G	A	17386	0.2199	0.218	0.219	0.2647	0.25	0.2614	0.2459	0.587	0.86	0.797	0.906	0.516	0.722	0.388	0.719	0.526	0.757	MTIF3
14	rs10150332	rs17109256	A	G	3029	0.2076	0.3963	0.2216	0.25	0.2236	0.2727	0.2049	1	1	1	1	0.446	0.966	0.419	0.911	0.491	1	NRXN3
16	rs12444979	rs12446632	G	A	1789	0.8573	0.9205	0.876	0.8471	0.91463	0.91477	0.8934	1	1	1	1	1	1	1	1	1	1	GPRC5B
16	rs1558902	rs1421085	C	T	2620	0.4196	0.09652	0.438	0.4471	0.05285	0.06818	0.09016	1	1	1	1	1	1	1	1	1	1	FTO
Note: SNP = single nucleotide polymorphism, LD = linkage disequilibrium, SAGE = Study of Addiction Genes and Environment, EA = European-American SAGE participants, AA = African-American SAGE participants,
SNP_meta = SNP reported in large meta-analysis by Speliotes et al. 2010, A1_effect = BMI increasing allele, Dist = distance in base pairs, frq = frequency of BMI effect allele, HapMap = HapMap reference population release 22, 1KGP = 1000 Genomes Project reference population version 3 of the Phase 1 integrated data, CEU = reference population of European ancestry from Utah, YRI = Yoruba reference …
EUR = European ancestry 1000 Genomes reference populations including CEU, TSI, FIN, GBR, IBS, AFR = African ancestry 1000 Genomes reference populations including ASW, YRI, LWK
