# Supplementary material for: On the association of common and rare genetic variation influencing body mass index: a combined SNP and CNV analysis
Source: BMC Genomics. 2014 May 14;15(1):368. doi: 10.1186/1471-2164-15-368 (PMC4035084; doi:10.1186/1471-2164-15-368)
Supplement: Supplementary file 2 — Additional file 2: Table S2: CNVs catalogued from the literature and frequency in the SAGE sub-sample. (XLSX 27 KB) [file 12864_2013_6065_MOESM2_ESM.xlsx]

## Sheet: Table 2 Supp CNV
Supplementary Table 2: CNVs catalogued from the literature and frequency in the SAGE sub-sample
Region	Chr.	KB	Type	SAGE Count	SAGE Freq.	Com/Rare	EA_Count	EA_Freq	AA_Count	AA_Freq	Beta_BMI	P_BMI	OR_Ob1	P_Ob1	OR_Ob2	P_Ob2	OR_Ob3	P_Ob3	Reference	Phenotype	N Case / Control	Frequency Case / Control	OR (Effect Size)	Reported Significance (p)	Power SAGE	Build	Genes_hg19
chr1:147182865-147958383	1	775.518	Deletion	238	0.0929688	Common	197	0.099	39	0.071	-0.017	0.38	0.93	0.648	1.273	0.24	0.869	0.697	Jarick2011	obesity	1061 trios, 453 / 453		NR	0.024		hg18	GJA8 GPR89B GPR89C ACP6 GJA5 PDZK1P1 NBPF11 NBPF24 FLJ39739 PPIAL4B PPIAL4A NBPF14
chr1:25468522-25534812	1	66.29	Duplication	30	0.0117188	Common	18	0.009	12	0.022	0.024	0.217	1.471	0.324	3.109	0.009	1.878	0.411	Jarick2011	obesity	1061 trios, 453 / 453		NR	0.022		hg18	SYF2 C1orf63
chr1:65650000-65900000	1	250	Deletion																Jeon2010	T2D, obesity	1204		NR	0.017			AK4 DNAJC6 LEPROT LEPR
chr1:72765000-72810000	1	45	Deletion	13	0.0051	Rare													Willer2009, Speliotes2010, Jarick2011	BMI, BMI, obesity	51112, 125931, 1061 trios	0.62, 0.61, 0.66 (parents)	(0.10), (0.13), 1.21	9.3x10-6 , 1.2x10-14, 0.008	0.086, 0.163, 0.760	NCBI 35, hg19, hg18	NEGR1
chr1:92164066-92168702	1	4.636	Duplication																Glessner2010	obesity	EA =1080 / 2500, AA = 1479 / 1575	EA = 0.0027 / 0, AA = 0.00068 / 0	NR	NR		hg18	TGFBR3
chr2:106245033-107807545	2	1562.51	Deletion																Wang2010	obesity	430 / 379	0.0023 / 0	NR	NR		NCBI 36	NCK2 C2orf40 PLGLA UXS1 RGPD3 ST6GAL2
chr2:137328699-138602350	2	1273.65	Duplication																Wang2010	obesity	430 / 379	0.0023 / 0	NR	NR		NCBI 36	THSD7B
chr2:184502747-184510699	2	7.952	Deletion	7	0.00273437	Rare													Jarick2011	obesity	1061 trios, 453 / 453		NR	0.011		hg18
chr2:21337060-21342588	2	5.528	Duplication																Glessner2010	obesity	EA =1080 / 2500, AA = 1479 / 1575	EA = 0.0027 / 0, AA = 0 / 0	NR	NR		hg18
chr2:41091935-41099404	2	7.469	Deletion	472	0.184375	Common	302	0.151	169	0.306	0.011	0.587	1.021	0.861	1.113	0.498	0.971	0.906	Jarick2011	obesity	1061 trios, 453 / 453		NR	0.019		hg18
chr3:104059109-104092618	3	33.509	Deletion																Glessner2010	obesity	EA =1080 / 2500, AA = 1479 / 1575	EA = 0.0027 / 0, AA = 0.00068 / 0	NR	NR		hg18
chr3:131245537-131290979	3	45.442	Deletion	19	0.00742187	Rare													Jarick2011	obesity	1061 trios, 453 / 453		NR	0.009		hg18	MRPL3 SNORA58 CPNE4
chr3:133475451-133478387	3	2.936	Deletion	1	0.000390625	Rare													Jarick2011	obesity	1061 trios, 453 / 453		NR	0.012		hg18	TF SRPRB
chr3:177280907-177303744	3	22.837	Duplication	1	0.000390625	Rare													Glessner2010	obesity	EA =1080 / 2500, AA = 1479 / 1575	EA = 0.0027 / 0, AA = 0 / 0	NR	NR		hg18
chr3:194360584-194365610	3	5.026	Duplication	2	0.00078125	Rare													Jarick2011	obesity	1061 trios, 453 / 453		NR	0.019		hg18	FAM43A TMEM44 LSG1
chr3:89245197-89343751	3	98.554	Duplication																Bochuva2010	obesity & developmental delay	300 / 7366	0.01 / 0	NR	5.07x10-5		NCBI 36.1	EPHA3
chr3:89477270-89499280	3	22.01	Deletion	190	0.0742188	Common	178	0.089	11	0.02	0.023	0.248	1.275	0.158	1.078	0.769	0.937	0.881	Jarick2011	obesity	1061 trios, 453 / 453		NR	0.019		hg18	EPHA3
chr4:108285188-108293270	4	8.082	Deletion	116	0.0453125	Common	111	0.056	5	0.009	-0.011	0.578	0.824	0.406	0.817	0.556	1.166	0.749	Jarick2011	obesity	1061 trios, 453 / 453		NR	0.009		hg18
chr4:141598764-143656669	4	2057.91	Deletion																Wang2010	obesity	430 / 379	0.0023 / 0	NR	NR		NCBI 36	ZNF330 IL15 TBC1D9 RNF150 INPP4B
chr4:161282532-161289730	4	7.198	Deletion	120	0.046875	Common	112	0.056	7	0.013	-0.004	0.83	0.904	0.655	0.944	0.861	0.728	0.597	Jarick2011	obesity	1061 trios, 453 / 453		NR	0.004		hg18
chr4:35782722-35828015	4	45.293	Deletion	1	0.000390625	Rare													Glessner2010	obesity	EA =1080 / 2500, AA = 1479 / 1575	EA = 0.0027 / 0, AA = 0.00068 / 0.00063	NR	NR		hg18
chr4:89822108-93149947	4	3327.84	Deletion																Wang2010	obesity	430 / 379	0.0023 / 0	NR	NR		NCBI 36	TIGD2 MMRN1 FAM190A FAM13A GPRIN3 SNCA TMSL3
chr4:9832714-9844379	4	11.665	Duplication																Jarick2011	obesity	1061 trios, 453 / 453		NR	0.022		hg18	DRD5 SLC2A9
chr5:53467427-53480255	5	12.828	Duplication																Glessner2010	obesity	EA =1080 / 2500, AA = 1479 / 1575	EA = 0.0027 / 0, AA = 0.00068 / 0	NR	NR		hg18	ARL15
chr5:68903038-70343313	5	1440.28	Deletion	198	0.0773438	Common	144	0.072	53	0.096	0.026	0.187	1.304	0.102	1.509	0.048	1.438	0.248	Jarick2011	obesity	1061 trios, 453 / 453		NR	0.012		hg18	GTF2H2C GTF2H2D SERF1A SERF1B SMN1 SMN2 GTF2H2B LOC100272216 GUSBP3 LOC100170939 LOC653391 SMA5 LOC100049076 NAIP GTF2H2 LOC647859
chr5:77039051-77076628	5	37.577	Deletion																Glessner2010	obesity	EA =1080 / 2500, AA = 1479 / 1575	EA = 0.0027 / 0, AA = 0.0013 / 0	NR	NR		hg18	TBCA
chr5:83835179-83874339	5	39.16	Deletion	3	0.00117187	Rare													Glessner2010	obesity	EA =1080 / 2500, AA = 1479 / 1575	EA = 0.0046 / 0, AA = 0.00068 / 0	NR	NR		hg18
chr5:90155080-90157263	5	2.183	Duplication																Glessner2010	obesity	EA =1080 / 2500, AA = 1479 / 1575	EA = 0.0027 / 0, AA = 0 / 0	NR	NR		hg18	GPR98
chr6:135605109-135818902	6	213.8	Duplication																Huang2012	overweight & BMI	70/74	0.243 / 0.054	5.62	0.001	0.999	hg19	NCRNA00271 AHI1
chr6:31567721-31580699	6	12.978	Duplication	1	0.000390625	Rare													Glessner2010	obesity	EA =1080 / 2500, AA = 1479 / 1575	EA = 0.0027 / 0, AA = 0 / 0	NR	NR		hg18	NFKBIL1 LTA TNF LST1 AIF1 BAT2 SNORA38 APOM LTB NCR3 BAT3 C6orf47 BAT4
chr6:32560895-32638289	6	77.394	Deletion	1243	0.485547	Common	853	0.427	275	0.497	0.003	0.893	0.97	0.699	1.056	0.619	1.027	0.877	Jarick2011	obesity	1061 trios, 453 / 453		NR	0.012		hg18	HLA-DQA1 HLA-DRB6 HLA-DRB1 HLA-DQB1
chr6:52875284-52892054	6	16.77	Deletion																Bochuva2010	obesity & developmental delay	300 / 7366	0.006 / 0	NR	1.37x10-3		NCBI 36.1	FBXO9 GSTA4 ICK
chr6:67391945-67395314	6	3.369	Duplication																Glessner2010	obesity	EA =1080 / 2500, AA = 1479 / 1575	EA = 0.0027 / 0, AA = 0 / 0.0013	NR	NR		hg18
chr6:81340896-81346266	6	5.37	Duplication																Jarick2011	obesity	1061 trios, 453 / 453		NR	0.024		hg18
chr7:113843696-113859679	7	15.983	Deletion																Glessner2010	obesity	EA =1080 / 2500, AA = 1479 / 1575	EA = 0.0027 / 0, AA = 0.002 / 0	NR	NR		hg18	FOXP2
chr7:16885697-17020565	7	134.868	Duplication	1	0.000390625	Rare													Glessner2010	obesity	EA =1080 / 2500, AA = 1479 / 1575	EA = 0.0027 / 0, AA = 0.00068 / 0	NR	NR		hg18	AGR2 AGR3
chr7:20708193-20711088	7	2.895	Deletion																Glessner2010	obesity	EA =1080 / 2500, AA = 1479 / 1575	EA = 0.0027 / 0, AA = 0.0068 / 0	NR	NR		hg18	ABCB5
chr7:8710455-8984816	7	274.361	Duplication																Glessner2010	obesity	EA =1080 / 2500, AA = 1479 / 1575	EA = 0.0027 / 0, AA = 0 / 0	NR	NR		hg18	NXPH1
chr8:143067903-143688840	8	620.937	Duplication																Bochuva2010	obesity & developmental delay	300 / 7366	0.006 / 0	NR	1.37x10-3		NCBI 36.1	NCRNA00051 BAI1 TSNARE1 ARC
chr8:5586122-5591428	8	5.306	Deletion	306	0.119531	Common	281	0.141	24	0.043	-0.03	0.128	0.915	0.544	0.77	0.249	0.524	0.133	Jarick2011	obesity	1061 trios, 453 / 453		NR	0.023		hg18
chr9:115996089-116495996	9	499.907	Duplication	5	0.00195312	Rare													Glessner2010	obesity	EA =1080 / 2500, AA = 1479 / 1575	EA = 0.0027 / 0, AA = 0.00068 / 0	NR	NR		hg18	SLC31A1 PRPF4 BSPRY C9orf43 RGS3 FKBP15 CDC26 RNF183 WDR31 HDHD3 ALAD POLE3
chr10:118354808-118363319	10	8.511	Deletion																Glessner2010	obesity	EA =1080 / 2500, AA = 1479 / 1575	EA = 0.0027 / 0, AA = 0 / 0.00063	NR	NR		hg18	PNLIP PNLIPRP1 PNLIPRP2
chr10:41756307-42943818	10	1187.51	Duplication																Wang2010	obesity	430 / 379	0.0023 / 0	NR	NR		NCBI 36	LOC84856 LOC441666
chr10:432207-876909	10	444.702	Duplication	3	0.00117187	Rare													Bochuva2010	obesity & developmental delay	300 / 7366	0.006 / 0.0001	46.1*	4.02x10-3	0.143	NCBI 36.1	C10orf108 DIP2C LARP4B
chr10:46338178-46812351	10	474.173	Deletion	24	0.009375	Rare													Sha2009, Jarick2011	BMI, obesity	597, 1061 trios & 453 / 453	0.05, NR	NR	0.011, 0.018	0.891	hg18	FAM21C AGAP4 PTPN20B PTPN20A BMS1P5 BMS1P1
chr10:47011183-47145122	10	133.939	Deletion	68	0.0265625	Common	24	0.012	44	0.08	-0.009	0.635	0.799	0.426	0.968	0.928	0.718	0.59	Jarick2011	obesity	1061 trios, 453 / 453		NR	0.022		hg18	GPRIN2 PPYR1 SYT15 LOC643650 LOC728643 ANXA8 ANXA8L1 FAM25B FAM25C FAM25G AGAP9
chr10:58186369-58196856	10	10.487	Deletion	76	0.0296875	Common	62	0.031	14	0.025	-0.025	0.198	0.771	0.37	0.645	0.351	0.847	0.82	Jarick2011	obesity	1061 trios, 453 / 453		NR	0.016		hg18
chr11:103489260-108818442	11	5329.18	Deletion																Bochuva2010	obesity & developmental delay	300 / 7366	0.006 / 0	NR	0.037		NCBI 36.1	DDI1 GRIA4 AASDHPPT ELMOD1 LOC643923 RAB39 CUL5 ACAT1 ATM DDX10 PDGFD CASP12 LOC643733 CASP4 CASP5 CASP1 CARD16 CARD17 CARD18 KIAA1826 KBTBD3 GUCY1A2 CWF19L2 ALKBH8 SLN SLC35F2 NPAT C11orf65 KDELC2 EXPH5
chr11:55130596-55210165	11	79.569	Deletion	1040	0.40625	Common	918	0.459	117	0.212	0.016	0.405	1.017	0.861	1.192	0.189	1.109	0.625	Jarick2011	obesity	1061 trios, 453 / 453	0.27 (parents)	1.188	0.004	0.647	hg18	OR4A16 OR4A15
chr11:71980493-72106059	11	125.566	Duplication																Bochuva2010	obesity & developmental delay	300 / 7366	0.006 / 0	NR	1.37x10-3		NCBI 36.1	FOLR2 INPPL1 PHOX2A CLPB
chr11:84695124-86095201	11	1400.08	Duplication																Wang2010	obesity	430 / 379	0.0023 / 0	NR	NR		NCBI 36	TMEM126B TMEM126A CCDC83 EED C11orf73 CCDC81 DLG2 CREBZF CCDC89 SYTL2 PICALM
chr11:86463458-91574130	11	5110.67	Duplication																Wang2010	obesity	430 / 379	0.0023 / 0	NR	NR		NCBI 36	PRSS23 TMEM135 TYR FOLH1B TRIM77 TRIM53 TRIM49L TRIM64 UBTFL1 NAALAD2 FZD4 RAB38 CTSC GRM5 NOX4 TRIM49 TRIM64B CHORDC1
chr12:16141980-16149714	12	7.734	Deletion	1	0.000390625	Rare													Glessner2010	obesity	EA =1080 / 2500, AA = 1479 / 1575	EA = 0.0027 / 0, AA = 0 / 0	NR	NR		hg18	DERA
chr12:1778115-1803814	12	25.699	Deletion																Glessner2010	obesity	EA =1080 / 2500, AA = 1479 / 1575	EA = 0.0027 / 0, AA = 0.0013 / 0.00063	NR	NR		hg18	WNT5B ADIPOR2
chr12:21446005-21459060	12	13.055	Duplication	8	0.003125	Rare													Glessner2010	obesity	EA =1080 / 2500, AA = 1479 / 1575	EA = 0.0027 / 0, AA = 0 / 0	NR	NR		hg18	SLCO1A2
chr12:46232064-46330773	12	98.709	Duplication	4	0.0015625	Rare													Glessner2010	obesity	EA =1080 / 2500, AA = 1479 / 1575	EA = 0.0027 / 0, AA = 0 / 0	NR	NR		hg18	ARID2 SRSF2IP
chr12:8322269-8401135	12	78.866	Duplication	5	0.00195312	Rare													Glessner2010	obesity	EA =1080 / 2500, AA = 1479 / 1575	EA = 0.0027 / 0, AA = 0.00068 / 0	NR	NR		hg18	CLEC4A ZNF705A FAM66C FAM90A1 LOC653113
chr12:9525125-9604954	12	79.829	Deletion	395	0.154297	Common	330	0.165	63	0.114	0.0002	0.991	1.149	0.267	1.039	0.829	0.99	0.971	Jarick2011	obesity	1061 trios, 453 / 453		NR	0.023		hg18	DDX12
chr13:22153141-24201255	13	2048.11	Duplication																Wang2010	obesity	430 / 379	0.0023 / 0	NR	NR		NCBI 36	FGF9 SGCG TNFRSF19 EFHA1 LOC646201 SACS
chr13:42467085-42516530	13	49.445	Duplication	3	0.00117187	Rare													Glessner2010	obesity	EA =1080 / 2500, AA = 1479 / 1575	EA = 0.0027 / 0, AA = 0.00068 / 0	NR	NR		hg18	KIAA0564
chr13:56772821-56786987	13	14.166	Deletion	55	0.0214844	Common	7	0.004	47	0.085	-0.012	0.553	0.465	0.026	0.928	0.848	0.917	0.875	Glessner2010	obesity	EA =1080 / 2500, AA = 1479 / 1575	EA = 0.0027 / 0, AA = 0.050 / 0.060	NR	NR		hg18
chr13:61409439-61413267	13	3.828	Duplication																Glessner2010	obesity	EA =1080 / 2500, AA = 1479 / 1575	EA = 0.0027 / 0, AA = 0 / 0	NR	NR		hg18
chr15:22140119-22151418	15	11.299	Duplication	81	0.0316406	Common	69	0.035	12	0.022	-0.029	0.13	0.645	0.136	0.807	0.598	0.641	0.542	Chen2011	BMI	1000	0.0284	NR	0.042		NCBI 36.2	NF1P1
chr15:22278324-22278324	15	0	Duplication	59	0.0230469	Common	54	0.027	5	0.009	-0.031	0.107	0.54	0.095	0.685	0.473	0.526	0.529	Chen2011	BMI	1000	0.0122	NR	0.0042		NCBI 36.2	LOC727924
chr15:22289332-22300674	15	11.342	Duplication	50	0.0195312	Common	48	0.024	2	0.004	-0.027	0.171	0.609	0.206	0.64	0.459	0.674	0.7	Chen2011	BMI	1000	0.0112	NR	0.004		NCBI 36.2	LOC727924
chr15:28280641-28609063	15	328.422	Deletion	65	0.0253906	Common	37	0.019	28	0.051	-0.003	0.872	1.048	0.868	1.01	0.98	0.505	0.353	Jarick2011	obesity	1061 trios, 453 / 453		NR	0.013		hg18	GOLGA8F GOLGA8G OCA2 HERC2
chr15:28675248-30577010	15	1901.76	Duplication																Bochuva2010	obesity & developmental delay	300 / 7366	0.006 / 0.0003	22.2*	7.8x10-3	0.287	NCBI 36.1	GOLGA8F GOLGA8G WHAMML2 APBA2 FAM7A3 LOC653075 DKFZP434L187 FAM189A1 NDNL2 TJP1
chr16:14796084-14987969	16	191.885	Duplication	15	0.00585938	Rare													Jarick2011	obesity	1061 trios, 453 / 453		NR	0.007		hg18	BFAR NOMO1 NPIP PLA2G10 ABCC6P2
chr16:19850972-19871980	16	21	Deletion	432	0.169	Common	372	0.186	60	0.108	-0.057	0.003	0.743	0.022	0.63	0.02	0.81	0.478	Speliotes2010	BMI	125931	0.13	(0.17)	4.2x10-11	0.163	hg19	IQCK GPRC5B
chr16:28291978-30099397	16	1807.42	Deletion																Bochuva2010	obesity & developmental delay	300 / 7366	0.006 / 0	NR	1.37x10-3		NCBI 36.1	SBK1 APOB48R CCDC101 EIF3C EIF3CL ATXN2L SH2B1 ATP2A1 CD19 NFATC2IP SPNS1 LAT RRN3P2 RUNDC2C LOC606724 GIYD2 GIYD1 SULT1A4 SULT1A3 SPN QPRT ZG16 KIF22 MAZ PRRT2 C16orf53 MVP LOC440356 ASPHD1 TMEM219 TAOK2 INO80E C16orf92 ALDOA PPP4C LOC100271831 CORO1A CLN3 IL27 NUPR1 SULT1A2 SULT1A1 TUFM RABEP2 BOLA2 BOLA2B LOC388242 LOC613038 LOC440354 SLC7A5P1 C16orf54 CDIPT SEZ6L2 KCTD13 HIRIP3 DOC2A FAM57B T…
chr16:28700000-28900000	16	200	Deletion	1	0.000390625	Rare													Bochuva2010, Bachmann-Gagescu2010	obesity & developmental delay	300 / 7366, 23084 / 7700	0.006 / 0.0003, 0.0013 / 0.00013	22.2*, 10.0*	1.37x10-6	0.287, 0.120	NCBI 36.1	EIF3C EIF3CL ATXN2L SH2B1 ATP2A1 CD19 TUFM RABEP2
chr16:29514353-30107356	16	593	Deletion	1	0.000390625	Rare													Bochuva2010, Walters2010, Jacquemont2011	obesity & developmental delay	300 / 7366, 1752 / 7434, 3544 / 58635	0.013 / 0.00054 , 0.0017 / 0.00013, 0.0073 / 0.0004	24.26*, 29.8, 18.25*	4.6x10-7, 6.4x10-8 , 2.53x10-19	0.475, 0.160, 0.344	hg18	GIYD2 GIYD1 SULT1A4 SULT1A3 SPN QPRT ZG16 KIF22 MAZ PRRT2 C16orf53 MVP LOC440356 ASPHD1 TMEM219 TAOK2 INO80E C16orf92 ALDOA PPP4C LOC100271831 BOLA2 BOLA2B LOC388242 LOC613038 LOC440354 SLC7A5P1 C16orf54 CDIPT SEZ6L2 KCTD13 HIRIP3 DOC2A FAM57B TBX6 YPEL3 GDPD3 MAPK3
chr16:29514353-30107356	16	593	Duplication																Jacquemont2011	underweight	58635	0.0005	8.3	2.0x10-3	0.293	hg18	GIYD2 GIYD1 SULT1A4 SULT1A3 SPN QPRT ZG16 KIF22 MAZ PRRT2 C16orf53 MVP LOC440356 ASPHD1 TMEM219 TAOK2 INO80E C16orf92 ALDOA PPP4C LOC100271831 BOLA2 BOLA2B LOC388242 LOC613038 LOC440354 SLC7A5P1 C16orf54 CDIPT SEZ6L2 KCTD13 HIRIP3 DOC2A FAM57B TBX6 YPEL3 GDPD3 MAPK3
chr16:79761583-79838201	16	76.618	Duplication	3	0.00117187	Rare													Glessner2010	obesity	EA =1080 / 2500, AA = 1479 / 1575	EA = 0.0037 / 0, AA = 0 / 0	NR	NR		hg18
chr16:80739605-82222770	16	1483.17	Deletion																Wang2010	obesity	430 / 379	0.0023 / 0	NR	NR		NCBI 36	CENPN ATMIN BCMO1 GAN CMIP PLCG2 HSD17B2 CDYL2 C16orf61 C16orf46 GCSH LOC100329108 PKD1L2 SDR42E1 MPHOSPH6
chr17:2218774-2259124	17	40.35	Duplication	3	0.00117187	Rare													Bochuva2010	obesity & developmental delay	300 / 7366	0.006 / 0.0003	22.2*	7.8x10-3	0.287	NCBI 36.1	SRR SGSM2 SMG6 TSR1 SNORD91B SNORD91A MNT
chr17:41522227-42107492	17	585.265	Deletion	262	0.102344	Common	197	0.099	65	0.118	-0.008	0.674	0.988	0.935	0.695	0.123	0.781	0.492	Jarick2011	obesity	1061 trios, 453 / 453		NR	0.023		hg18	ARL4D MIR2117 DHX8 C17orf105 CD300LG C17orf88 NAGS G6PC3 ETV4 MEOX1 SOST DUSP3 MPP3 MPP2 PPY PYY TMEM101 LSM12 HDAC5
chr17:49444406-49449022	17	4.616	Duplication																Glessner2010	obesity	EA =1080 / 2500, AA = 1479 / 1575	EA = 0.0027 / 0, AA = 0.0013 / 0	NR	NR		hg18
chr18:4663080-6830148	18	2167.07	Deletion																Wang2010	obesity	430 / 379	0.0023 / 0	NR	NR		NCBI 36	LOC339290 ARHGAP28 LOC642597 C18orf18 ZFP161 EPB41L3 TMEM200C L3MBTL4
chr19:10489548-10512171	19	22.623	Deletion																Glessner2010	obesity	EA =1080 / 2500, AA = 1479 / 1575	EA = 0.0027 / 0, AA = 0.0034 / 0	NR	NR		hg18	PDE4A RAVER1 ICAM3 TYK2 CDC37 MIR1181
chr19:20388034-20508242	19	120.208	Deletion	318	0.124219	Common	234	0.117	83	0.15	0.012	0.552	0.898	0.44	1.008	0.965	1.487	0.13	Jarick2011	obesity	1061 trios, 453 / 453		NR	0.019		hg18
chr20:5111828-5137472	20	25.644	Deletion																Glessner2010	obesity	EA =1080 / 2500, AA = 1479 / 1575	EA = 0.0027 / 0, AA = 0 / 0	NR	NR		hg18	PCNAAS CDS2 C20orf30 PCNA
chr22:17405381-19770502	22	2365.12	Duplication	1	0.000390625	Rare													Glessner2010	obesity	EA =1080 / 2500, AA = 1479 / 1575	EA = 0.0027 / 0, AA = 0.002 / 0.0025	NR	NR		hg18	CECR7 IL17RA CECR4 CECR2 SLC25A18 BCL2L13 FLJ41941 PEX26 TUBA8 USP18 DGCR6 DGCR5 DGCR9 DGCR10 TSSK2 MRPL40 CDC45 SEPT5 GP1BB TBX1 GAB4 CECR6 CECR5 CECR1 ATP6V1E1 BID MICAL3 MIR648 GGT3P PRODH DGCR2 DGCR11 DGCR14 GSC2 SLC25A1 CLTCL1 HIRA C22orf39 UFD1L CLDN5 LOC150185 GNB1L
chr22:49246176-49349366	22	103.19	Duplication	1	0.000390625	Rare													Bochuva2010	obesity & developmental delay	300 / 7366	0.006 / 0	NR	1.37x10-3		NCBI 36.1
Note: CNV = copy number variation, SAGE = Study of Addiction: Genes and Environment, EA = European-American, AA = African-American, Chr. = chromosome, KB = kilobase, Count = count of CNV, Freq = frequency of CNV,
Common = frequency of CNV greater than 1% in the SAGE sample, Rare = frequency of CNV less than 1% in the SAGE sample, BMI = body mass index, Beta_BMI = regression coefficient of CNV predicting BMI, OR = odds ratio,
Ob1 = obese class I (BMI > 30), Ob2 = obese class II (BMI > 35) , Ob3 = obese class III (BMI > 40), Reference = citation for CNV, Build = genome release reported in reference, Genes_hg19 = genes reported in CNV interval +/- 50kb referenced from genome build hg19.
NR = not reported or easily located in paper, Power = post-hoc power calcualtions for the SAGE sample based on characteristics of original paper, * = OR estimated by R.E.P. from sample sizes and frequencies reported in original paper.
