# Supplementary material for: On the association of common and rare genetic variation influencing body mass index: a combined SNP and CNV analysis
Source: BMC Genomics. 2014 May 14;15(1):368. doi: 10.1186/1471-2164-15-368 (PMC4035084; doi:10.1186/1471-2164-15-368)
Supplement: Supplementary file 3 — Additional file 3: Table S3: Comparison of the association of GRSSs with BMI constructed by count and weighted methods by self-reported ancestry. (XLSX 38 KB) [file 12864_2013_6065_MOESM3_ESM.xlsx]

## Sheet: Sheet1
Supplemental Table 3a: Comparison of the association of GRSSs with BMI constructed by count and weighted methods by ancestry
GRSS Method	Mean	Mean	Mean	EA	AA	Comb.	EA	AA	Comb.
	EA	AA	Comb.	Estimate	Estimate	Estimate	R2	R2	R2
	(SD)	(SD)	(SD)	[95%CI]	[95%CI]	[95%CI]	[95%CI]	[95%CI]	[95%CI]
				p-value	p-value	p-value
1. Proxy Count	0.461	0.409	0.45	16.89	10.25	15.99	0.027	0.013	0.022
	-0.05	-0.05	-0.06	[12.16,21.62]	[-0.99,21.47]	[11.63,20.34]	[0.014,0.040]	[0,0.032]	[0.011,0.032]
				3.00x10-12	0.073	9.07x10-13
2. Proxy Weighted	0.064	0.056	0.063	129.68	96.24	126.22	0.036	0.021	0.03
	-0.01	-0.01	-0.01	[98.72,160.64]	[18.02,174.46]	[97.30,155.14]	[0.021,0.051]	[0,0.045]	[0.018,0.042]
				4.01 x10-16	0.016	2.05 x10-17
3. Imputed Count	0.45	0.435	0.447	17.82	8.59	16.28	0.029	0.008	0.022
	-0.05	-0.05	-0.05	[12.97,22.65]	[-2.63,19.81]	[11.83,20.73]	[0.016,0.042]	[0,0.023]	[0.011,0.032]
				7.75 x10-13	0.133	1.11 x10-12
4. Imputed Weighted	0.063	0.059	0.062	135.53	85.74	128.75	0.038	0.014	0.03
	-0.01	-0.01	-0.01	[103.69,167.35]	[6.83,164.65]	[99.10,158.40]	[0.023,0.053]	[0,0.034]	[0.018,0.042]
				1.30 x10-16	0.033	2.94 x10-17
5. Imputed Probability Count	0.9	0.871	0.894	8.9	4.51	8.17	0.029	0.008	0.022
	-0.11	-0.1	-0.11	[6.48,11.30]	[-1.03,10.05]	[5.95,10.38]	[0.016,0.042]	[0,0.023]	[0.011,0.032]
				7.12 x10-13	0.11	7.33 x10-13
6. Imputed Probability Weighted	0.125	0.119	0.124	67.5	44.45	64.42	0.038	0.015	0.031
	-0.02	-0.01	-0.02	[51.59,83.39]	[5.41,83.49]	[49.61,79.22]	[0.023,0.053]	[0,0.036]	[0.018,0.043]
				1.69 x10-16	0.025	2.43 x10-17
Note: BMI = body mass index kg/m2, GRSS = genetic risk sum score, EA = European-American, AA = African-American, Comb. = combined EA and AA sample, Mean = mean score for GRSS, Estimate = regression coefficient for GRSS, Count = GRSS constructed from the summation of the number of risk alleles, Weighted = GRSS constructed from the number of risk alleles weighted by effect-sizes reported in Speliot…
Supplemental Table 3b: Comparison of SNP-GRSS effect size by ancestry
GRSS Method	Beta_EA	SE_EA	Beta_AA	SE_AA	Z	p-value
Proxy Count	16.89	2.4	10.25	5.72	1.07	0.284
Proxy Weighted	129.68	15.79	96.24	39.81	0.78	0.434
Imputed Count	17.82	2.47	8.59	5.71	1.48	0.138
Imputed Weighted	135.53	16.23	85.74	40.16	1.15	0.25
Imputed Probability Count	8.9	1.23	4.51	2.82	1.43	0.154
Imputed Probability Weighted	67.5	8.11	44.45	19.87	1.07	0.283
Note: SNP = single nucleotide polymorphism, GRSS = genetic risk sum score, Beta = regression coeficient, SE = standard error, EA = European-American, AA = African-American.
Supplemental Table 3c: Comparison of SNP-GRSS effect size by methodology
GRSS Method	European-American							African-American							Combined
I. Count vs Weighted	ES_ct	SE_ct	ES_wt	SE_wt	Z	p-value	% Δ R^2	ES_ct	SE_ct	ES_wt	SE_wt	Z	p-value	% Δ R^2	ES_ct	SE_ct	ES_wt	SE_wt	Z	p-value	Δ R^2
Proxy	0.932	0.133	1.085	0.132	-0.816	0.414	0.94	0.51	0.285	0.685	0.283	-0.436	0.663	0.77	0.927	0.129	1.104	0.129	-0.97	0.332	0.86
Imputed	0.956	0.132	1.102	0.132	-0.782	0.434	0.91	0.426	0.284	0.605	0.283	-0.446	0.655	0.65	0.865	0.121	1.035	0.122	-0.989	0.322	0.84
Imputed Probability	0.957	0.132	1.098	0.132	-0.755	0.45	0.87	0.454	0.284	0.633	0.284	-0.446	0.656	0.67	0.872	0.121	1.037	0.122	-0.96	0.337	0.83
II. Proxy vs Imputed	ES_prx	SE_prx	ES_imp	SE_imp	Z	p-value	% Δ R^2	ES_prx	SE_prx	ES_imp	SE_imp	Z	p-value	% Δ R^2	ES_prx	SE_prx	ES_imp	SE_imp	Z	p-value	% Δ R^2
Cout	0.932	0.133	0.956	0.132	-0.128	0.898	0.17	0.51	0.285	0.426	0.284	0.209	0.835	-0.53	0.927	0.129	0.865	0.121	0.351	0.726	0.04
Weighted	1.085	0.132	1.102	0.132	-0.091	0.927	0.14	0.685	0.283	0.605	0.283	0.2	0.842	-0.65	1.104	0.129	1.035	0.122	0.389	0.698	0.05
III. Proxy vs Imputed Probability	ES_prx	SE_prx	ES_prb	SE_prb	Z	p-value	% Δ R^2	ES_prx	SE_prx	ES_prb	SE_prb	Z	p-value	% Δ R^2	ES_prx	SE_prx	ES_prb	SE_prb	Z	p-value	% Δ R^2
Cout	0.932	0.133	0.957	0.132	-0.133	0.894	0.19	0.51	0.285	0.454	0.284	0.139	0.889	-0.47	0.927	0.129	0.872	0.121	0.311	0.756	0
Weighted	1.085	0.132	1.098	0.132	-0.07	0.944	0.13	0.685	0.283	0.633	0.284	0.13	0.897	-0.57	1.104	0.129	1.037	0.122	0.377	0.706	-0.03
IV. Imputed vs Imputed Probability	ES_imp	SE_imp	ES_prb	SE_prb	Z	p-value	% Δ R^2	ES_imp	SE_imp	ES_prb	SE_prb	Z	p-value	% Δ R^2	ES_imp	SE_imp	ES_prb	SE_prb	Z	p-value	% Δ R^2
Cout	0.956	0.132	0.957	0.132	-0.005	0.996	0.02	0.426	0.284	0.454	0.284	-0.07	0.944	0.06	0.865	0.121	0.872	0.121	-0.041	0.967	0.04
Weighted	1.102	0.132	1.098	0.132	0.021	0.983	-0.01	0.605	0.283	0.633	0.284	-0.07	0.944	0.08	1.035	0.122	1.037	0.122	-0.012	0.991	0.02
Note: ES = effect size for SNP-GRSS, Count (ct) = GRSS constructed from the summation of the number of risk alleles, Weighted (wt) = GRSS constructed from the number of risk alleles weighted by effect-sizes reported in Speliotes et al. 2010, SNP = single nucleotide polymorphism, Proxy (prx) = highly correlated substitute SNPs were used for variants not directly genotyped, Imputed (imp) = genotype…
