# Supplementary material for: On the association of common and rare genetic variation influencing body mass index: a combined SNP and CNV analysis
Source: BMC Genomics. 2014 May 14;15(1):368. doi: 10.1186/1471-2164-15-368 (PMC4035084; doi:10.1186/1471-2164-15-368)
Supplement: Supplementary file 4 — Additional file 4: Table S4: Common and rare CNV-GRSS. (XLSX 14 KB) [file 12864_2013_6065_MOESM4_ESM.xlsx]

## Sheet: Table 3 Supp CNV_scores
Supplementary Table 4: Common and rare CNV-GRSSs
I. Genome-wide load of rare CNVs
	Median	Range	Beta EA BMI	P EA BMI	Beta AA BMI	P AA BMI	Beta BMI	P BMI	OR EA Ob1	P EA Ob1	OR AA Ob1	P AA Ob1	OR Ob1	P Ob1	OR EA Ob2	P EA Ob2	OR AA Ob2	P AA Ob2	OR Ob2	P Ob2	OR EA Ob3	P EA Ob3	OR AA Ob3	P AA Ob3	OR Ob3	P Ob3
Rare deletion genome-wide load	4	0-62	0.018	0.424	-0.024	0.573	0.008	0.694	1.011	0.282	0.983	0.342	1.004	0.703	1.015	0.291	0.995	0.793	1.008	0.525	0.996	0.894	0.992	0.763	0.993	0.724
Large Rare +100 Kb deletion genome-wide load	0	0-40	0.009	0.707	0.025	0.564	0.011	0.57	1.011	0.584	1.003	0.952	1.009	0.652	1.032	0.24	1.018	0.708	1.026	0.28	0.993	0.896	1.034	0.542	1.009	0.809
Rare duplication genome-wide load	2	0-57	-0.027	0.249	-0.001	0.972	-0.021	0.29	1.003	0.889	1.033	0.468	1.008	0.663	0.995	0.873	1.065	0.221	1.01	0.687	0.895	0.188	1.037	0.599	0.968	0.521
Large Rare +100 Kb duplication genome-wide load	0	0-19	-0.025	0.286	-0.041	0.336	-0.028	0.156	1.031	0.499	1.032	0.705	1.029	0.464	0.94	0.343	0.943	0.594	0.926	0.24	0.856	0.312	0.925	0.621	0.892	0.283
Rare genome-wide load CNV	7	0-119	0.003	0.118	-0.022	0.605	-0.003	0.874	1.008	0.325	0.99	0.558	1.004	0.58	1.009	0.427	1.004	0.852	1.007	0.484	0.983	0.551	0.997	0.913	0.99	0.588
Large Rare +100 Kb genome-wide load CNV	1	0-54	-0.004	0.848	0.003	0.95	-0.004	0.853	1.014	0.427	1.008	0.828	1.012	0.465	1.015	0.552	1.005	0.91	1.009	0.667	0.975	0.639	1.018	0.726	0.993	0.843
II. CNV-GRSSs comprised of rare variants previously identified to be associated with BMI/obesity
	Count	Freq	Beta EA BMI	P EA BMI	Beta AA BMI	P AA BMI	Beta BMI	P BMI	OR EA Ob1	P EA Ob1	OR AA Ob1	P AA Ob1	OR Ob1	P Ob1	OR EA Ob2	P EA Ob2	OR AA Ob2	P AA Ob2	OR Ob2	P Ob2	OR EA Ob3	P EA Ob3	OR AA Ob3	P AA Ob3	OR Ob3	P Ob3
Rare obesity deletion	72	0.028	-0.053	0.022	0.093	0.032	-0.028	0.155	0.31	0.026	4.404	0.094	0.581	0.147	0.226	0.143	2.951	0.197	0.68	0.468	0.67	0.697	4.356	0.115	1.392	0.591
Rare +100 Kb obesity deletion	46	0.017	-0.027	0.244	0.076	0.075	-0.006	0.768	0.415	0.132	3.605	0.084	0.814	0.564	0.393	0.339	4.026	0.059	1.081	0.86	1.004	0.553	1.326	0.802	0.997	0.997
Rare obesity duplication	49	0.019	0.019	0.413	0.004	0.928	0.016	0.408	1.29	0.421	1.263	0.853	1.299	0.395	1.881	0.099	<0.001	0.999	1.76	0.14	0.749	0.762	<0.001	0.999	0.693	0.706
Rare +100 Kb obesity duplication	34	0.013	0.012	0.609	0.004	0.928	0.01	0.625	1.394	0.42	1.263	0.853	1.369	0.423	1.784	0.274	<0.001	0.999	1.529	0.423	1.089	0.932	<0.001	0.999	0.953	0.962
Rare obesity CNV	120	0.046	-0.026	0.255	0.08	0.063	-0.01	0.617	0.732	0.233	2.294	0.118	0.863	0.525	1.078	0.825	1.92	0.387	1.186	0.573	0.652	0.542	3.318	0.173	1.009	0.987
Rare +100 Kb obesity CNV	80	0.031	-0.014	0.541	0.068	0.111	0.001	0.954	0.803	0.48	2.756	0.102	1	0.999	0.959	0.921	2.656	0.146	1.212	0.561	0.942	0.928	1.127	0.913	0.973	0.961
III. CNV-GRSSs comprised of common variants previously identified to be associated with BMI/obesity
	Median	Range	Beta EA BMI	P EA BMI	Beta AA BMI	P AA BMI	Beta BMI	P BMI	OR EA Ob1	P EA Ob1	OR AA Ob1	P AA Ob1	OR Ob1	P Ob1	OR EA Ob2	P EA Ob2	OR AA Ob2	P AA Ob2	OR Ob2	P Ob2	OR EA Ob3	P EA Ob3	OR AA Ob3	P AA Ob3	OR Ob3	P Ob3
Common Obesity deletion	2	0-7	-0.028	0.232	-0.039	0.362	-0.027	0.169	0.975	0.534	0.889	0.123	0.958	0.236	0.955	0.448	1.046	0.628	0.988	0.817	1.018	0.856	0.794	0.092	0.938	0.416
Common Obesity duplication	0	0-3	-0.03	0.197	0.008	0.854	-0.02	0.313	0.874	0.289	0.916	0.778	0.887	0.307	0.939	0.731	1.326	0.414	1.002	0.988	0.885	0.704	0.891	0.856	0.903	0.72
Common Obesity CNV	2	0-9	-0.036	0.121	-0.037	0.391	-0.03	0.104	0.964	0.348	0.887	0.111	0.951	0.148	0.953	0.408	1.062	0.504	0.99	0.828	1.004	0.965	0.791	0.086	0.935	0.375
Note: CNV = copy number variation, GRSS = genetic risk sum score (count method), BMI = body mass index, Beta BMI = regression coefficient of GRSS predicting BMI, OR = odds ratio,
EA = European-American, AA = African-American, Ob1 = obese class I (BMI ≥ 30), Ob2 = obese class II (BMI ≥ 35) , Ob3 = obese class III (BMI ≥ 40), Kb = kilobase.
